# Supplementary material for: Three-dimensional correlative microscopy of the Drosophila female reproductive tract reveals modes of communication in seminal receptacle sperm storage
Source: Commun Biol. 2024 Feb 6;7:155. doi: 10.1038/s42003-024-05829-y (PMC10847118; doi:10.1038/s42003-024-05829-y)
Supplement: Supplementary file 3 — Supplementary Data 1 [file 42003_2024_5829_MOESM3_ESM.xlsx]

## Sheet: ROW DATA
STATUS	VOLUME	DIAMETER
UM	0.0001078	0.0590582
UM	0.00011956	0.0611321
UM	0.00014112	0.0646056
UM	0.00015141	0.0661392
UM	0.00014945	0.0658525
UM	0.00015827	0.0671233
UM	0.00017591	0.0695298
UM	0.00020286	0.0729132
UM	0.00022295	0.0752448
UM	0.00023324	0.076385
UM	0.0002303	0.0760627
UM	0.00029792	0.0828782
UM	0.0003234	0.0851766
UM	0.00040425	0.0917538
UM	0.00047775	0.097008
UM	0.00048951	0.0977975
UM	0.00050715	0.0989584
UM	0.0005439	0.101293
UM	0.00056007	0.102287
UM	0.00075754	0.113121
UM	0.00089474	0.119575
UM	0.00124803	0.133603
UM	0.00132006	0.136125
UM	0.00151851	0.142631
UM	0.00164885	0.1466
UM	0.00385238	0.194529
UM	0.00465353	0.207174
UM	0.00497644	0.211859
UM	0.00504602	0.212842
UM	0.00539147	0.217592
UM	0.00554386	0.219623
UM	0.00570556	0.221738
UM	0.00599417	0.225415
UM	0.00619409	0.227894
UM	0.00636412	0.229961
UM	0.00650426	0.231636
UM	0.00661598	0.232955
UM	0.00668703	0.233786
UM	0.0068257	0.235391
UM	0.00697662	0.237113
UM	0.00696731	0.237008
UM	0.0073598	0.241377
UM	0.00744702	0.242327
UM	0.00792575	0.247412
UM	0.00791007	0.247249
UM	0.00789978	0.247141
UM	0.00798357	0.248012
UM	0.00811391	0.249355
UM	0.00810264	0.249239
UM	0.00827659	0.25101
UM	0.00859068	0.254146
UM	0.00869946	0.255214
UM	0.00865144	0.254744
UM	0.00891212	0.257277
UM	0.00928501	0.260816
UM	0.00975835	0.265175
UM	0.00979804	0.265534
UM	0.00993671	0.266781
UM	0.0104507	0.271304
UM	0.0103968	0.270837
UM	0.0103806	0.270696
UM	0.0103694	0.270598
UM	0.0105272	0.271964
UM	0.0106644	0.27314
UM	0.0107771	0.274099
UM	0.0108976	0.275117
UM	0.0108584	0.274787
UM	0.0109868	0.275865
UM	0.0114773	0.279911
UM	0.0117972	0.282488
UM	0.0117698	0.282269
UM	0.0118428	0.282852
UM	0.0120447	0.28445
UM	0.0120006	0.284102
UM	0.0119609	0.283789
UM	0.0119511	0.283711
UM	0.0121976	0.285648
UM	0.0123647	0.286947
UM	0.0125156	0.288109
UM	0.0124891	0.287906
UM	0.0127478	0.289881
UM	0.0127287	0.289736
UM	0.0129409	0.291337
UM	0.0129992	0.291774
UM	0.0132192	0.293411
UM	0.0132604	0.293715
UM	0.0132486	0.293628
UM	0.0134843	0.295359
UM	0.0134735	0.29528
UM	0.013597	0.29618
UM	0.0137092	0.296992
UM	0.0138724	0.298166
UM	0.0140331	0.299313
UM	0.014113	0.299879
UM	0.0141125	0.299876
UM	0.0144712	0.302395
UM	0.0146147	0.303392
UM	0.0146113	0.303368
UM	0.0144903	0.302528
UM	0.0146946	0.303944
UM	0.0151875	0.307305
UM	0.0157594	0.311114
UM	0.0157133	0.310811
UM	0.0164086	0.31533
UM	0.0165179	0.316028
UM	0.01644	0.31553
UM	0.0168678	0.318244
UM	0.0168036	0.317839
UM	0.0170986	0.319688
UM	0.0173509	0.321254
UM	0.0173053	0.320972
UM	0.017492	0.322122
UM	0.0174729	0.322005
UM	0.0174298	0.32174
UM	0.0178659	0.324401
UM	0.0181212	0.325939
UM	0.0187959	0.329935
UM	0.0190639	0.331496
UM	0.0190002	0.331126
UM	0.0189723	0.330964
UM	0.0189581	0.330881
UM	0.0192149	0.332368
UM	0.0194001	0.333433
UM	0.0195686	0.334396
UM	0.0196225	0.334702
UM	0.0200435	0.337079
UM	0.0199572	0.336595
UM	0.0201277	0.337551
UM	0.0204389	0.339281
UM	0.0209588	0.342134
UM	0.0209161	0.341902
UM	0.0217442	0.346355
UM	0.0216467	0.345837
UM	0.0222338	0.348935
UM	0.0227811	0.351775
UM	0.0230721	0.353267
UM	0.0238998	0.357442
UM	0.0237332	0.356609
UM	0.0237194	0.35654
UM	0.0240615	0.358246
UM	0.0246867	0.361322
UM	0.0248337	0.362038
UM	0.0254967	0.365232
UM	0.0259205	0.367244
UM	0.0264884	0.369907
UM	0.0266908	0.370847
UM	0.0271362	0.372898
UM	0.0273822	0.374021
UM	0.0273582	0.373912
UM	0.0292795	0.382468
UM	0.0290957	0.381666
UM	0.0290634	0.381525
UM	0.029525	0.383534
UM	0.0305515	0.387928
UM	0.0308759	0.389296
UM	0.0311522	0.390454
UM	0.0310508	0.39003
UM	0.0315864	0.39226
UM	0.031652	0.392531
UM	0.032342	0.395363
UM	0.0328932	0.397597
UM	0.0336013	0.400429
UM	0.0340075	0.402036
UM	0.0344607	0.403815
UM	0.0351085	0.406329
UM	0.0356534	0.40842
UM	0.0371699	0.414131
UM	0.0380622	0.417419
UM	0.0378167	0.416519
UM	0.0382185	0.417989
UM	0.0381274	0.417657
UM	0.0384919	0.418984
UM	0.0390143	0.42087
UM	0.0392441	0.421695
UM	0.0396043	0.422981
UM	0.0394852	0.422557
UM	0.0400026	0.424395
UM	0.041012	0.427935
UM	0.0430989	0.435074
UM	0.0433096	0.435781
UM	0.0447331	0.440504
UM	0.0482895	0.451882
UM	0.0508586	0.459757
UM	0.0512863	0.461043
UM	0.0512324	0.460881
UM	0.0542768	0.469835
UM	0.0558394	0.474301
UM	0.0566014	0.476449
UM	0.0574687	0.47887
UM	0.0594375	0.484277
UM	0.0598981	0.485525
UM	0.060713	0.487717
UM	0.0613451	0.489403
UM	0.0611182	0.488799
UM	0.0628626	0.493406
UM	0.0697393	0.510779
UM	0.0705365	0.512718
UM	0.0715116	0.51507
UM	0.0749671	0.523236
UM	0.0782466	0.530757
UM	0.0792271	0.532965
UM	0.080042	0.534786
UM	0.0830481	0.541399
UM	0.0842212	0.543936
UM	0.0898126	0.555716
UM	0.0908362	0.557819
UM	0.0976291	0.571391
UM	0.108232	0.59137
UM	0.123796	0.618456
UM	0.126637	0.623152
UM	0.173931	0.692681
UM	0.237514	0.768488
UM	0.281798	0.813554
UM	0.307986	0.838013
M	0.00010437	0.0584251
M	0.000103635	0.0582876
M	0.000103635	0.0582876
M	0.0001029	0.0581495
M	0.000102165	0.0580107
M	0.00010143	0.0578712
M	0.00010143	0.0578712
M	0.00010143	0.0578712
M	0.00010143	0.0578712
M	0.000100695	0.0577311
M	0.000100695	0.0577311
M	9.996e-05	0.0575903
M	9.996e-05	0.0575903
M	0.000109515	0.0593697
M	0.000109515	0.0593697
M	0.000109515	0.0593697
M	0.000108045	0.0591029
M	0.000108045	0.0591029
M	0.00010731	0.0589686
M	0.00010731	0.0589686
M	0.00010731	0.0589686
M	0.000106575	0.0588336
M	0.000106575	0.0588336
M	0.000106575	0.0588336
M	0.000106575	0.0588336
M	0.000106575	0.0588336
M	0.00010584	0.0586981
M	0.00010584	0.0586981
M	0.00010584	0.0586981
M	0.000105105	0.0585619
M	0.000105105	0.0585619
M	0.000115395	0.0604138
M	0.000115395	0.0604138
M	0.000115395	0.0604138
M	0.00011466	0.0602853
M	0.00011466	0.0602853
M	0.00011466	0.0602853
M	0.000113925	0.0601562
M	0.000113925	0.0601562
M	0.00011319	0.0600265
M	0.00011319	0.0600265
M	0.00011319	0.0600265
M	0.000112455	0.0598963
M	0.00011172	0.0597655
M	0.00011172	0.0597655
M	0.000110985	0.0596342
M	0.000110985	0.0596342
M	0.000110985	0.0596342
M	0.00011025	0.0595023
M	0.00011025	0.0595023
M	0.000121275	0.061423
M	0.000121275	0.061423
M	0.00012054	0.0612987
M	0.00012054	0.0612987
M	0.00012054	0.0612987
M	0.00012054	0.0612987
M	0.000119805	0.0611738
M	0.00011907	0.0610485
M	0.000118335	0.0609226
M	0.0001176	0.0607962
M	0.0001176	0.0607962
M	0.0001176	0.0607962
M	0.000116865	0.0606693
M	0.000116865	0.0606693
M	0.000116865	0.0606693
M	0.00011613	0.0605418
M	0.00011613	0.0605418
M	0.000127155	0.0624001
M	0.000127155	0.0624001
M	0.000127155	0.0624001
M	0.000127155	0.0624001
M	0.000127155	0.0624001
M	0.000125685	0.0621587
M	0.000125685	0.0621587
M	0.00012495	0.0620373
M	0.00012495	0.0620373
M	0.00012348	0.061793
M	0.00012348	0.061793
M	0.00013377	0.0634639
M	0.000133035	0.0633475
M	0.000133035	0.0633475
M	0.000133035	0.0633475
M	0.000133035	0.0633475
M	0.0001323	0.0632306
M	0.000131565	0.0631133
M	0.000130095	0.0628773
M	0.000130095	0.0628773
M	0.000130095	0.0628773
M	0.00012936	0.0627587
M	0.00012936	0.0627587
M	0.000128625	0.0626396
M	0.000128625	0.0626396
M	0.000128625	0.0626396
M	0.00012789	0.0625201
M	0.00012789	0.0625201
M	0.000140385	0.0644932
M	0.00013965	0.0643805
M	0.00013965	0.0643805
M	0.000138915	0.0642673
M	0.00013818	0.0641538
M	0.000137445	0.0640398
M	0.000135975	0.0638107
M	0.000135975	0.0638107
M	0.000135975	0.0638107
M	0.00013524	0.0636955
M	0.000134505	0.0635799
M	0.000147	0.0654907
M	0.000147	0.0654907
M	0.000146265	0.0653814
M	0.00014553	0.0652717
M	0.00014553	0.0652717
M	0.00014406	0.0650512
M	0.00014406	0.0650512
M	0.000143325	0.0649403
M	0.00014112	0.0646056
M	0.00014112	0.0646056
M	0.00014112	0.0646056
M	0.000153615	0.0664587
M	0.00015288	0.0663525
M	0.00015288	0.0663525
M	0.00015288	0.0663525
M	0.00015288	0.0663525
M	0.00015141	0.0661392
M	0.000149205	0.0658165
M	0.00014847	0.0657083
M	0.00014847	0.0657083
M	0.000147735	0.0655997
M	0.000147735	0.0655997
M	0.000159495	0.067296
M	0.000159495	0.067296
M	0.000159495	0.067296
M	0.00015876	0.0671925
M	0.00015876	0.0671925
M	0.00015729	0.0669845
M	0.00015435	0.0665645
M	0.000165375	0.0681131
M	0.00016464	0.068012
M	0.00016464	0.068012
M	0.00016464	0.068012
M	0.00016317	0.067809
M	0.00016317	0.067809
M	0.00016317	0.067809
M	0.0001617	0.0676047
M	0.000175665	0.0694975
M	0.000175665	0.0694975
M	0.000174195	0.0693031
M	0.000174195	0.0693031
M	0.00017346	0.0692055
M	0.00017346	0.0692055
M	0.000172725	0.0691076
M	0.000172725	0.0691076
M	0.00017199	0.0690094
M	0.00017199	0.0690094
M	0.000171255	0.068911
M	0.000171255	0.068911
M	0.00017052	0.0688122
M	0.00017052	0.0688122
M	0.00016905	0.0686139
M	0.000168315	0.0685143
M	0.000183015	0.0704535
M	0.00018228	0.0703591
M	0.00018228	0.0703591
M	0.00018228	0.0703591
M	0.00018228	0.0703591
M	0.000181545	0.0702644
M	0.00018081	0.0701694
M	0.00018081	0.0701694
M	0.00018081	0.0701694
M	0.00018081	0.0701694
M	0.00018081	0.0701694
M	0.000180075	0.0700742
M	0.00017934	0.0699788
M	0.00017787	0.069787
M	0.000177135	0.0696908
M	0.0001764	0.0695943
M	0.0001764	0.0695943
M	0.0001911	0.0714761
M	0.00018963	0.0712923
M	0.000188895	0.0712001
M	0.000187425	0.0710149
M	0.000185955	0.0708288
M	0.000185955	0.0708288
M	0.000184485	0.0706417
M	0.00018375	0.0705477
M	0.000197715	0.0722915
M	0.000197715	0.0722915
M	0.00019698	0.0722018
M	0.00019551	0.0720217
M	0.00019551	0.0720217
M	0.000194775	0.0719314
M	0.000194775	0.0719314
M	0.000193305	0.0717499
M	0.000191835	0.0715676
M	0.000191835	0.0715676
M	0.00020727	0.0734377
M	0.000206535	0.0733508
M	0.0002058	0.0732637
M	0.0002058	0.0732637
M	0.000205065	0.0731764
M	0.00020286	0.0729132
M	0.00020286	0.0729132
M	0.00020286	0.0729132
M	0.00020139	0.0727366
M	0.00020139	0.0727366
M	0.00019992	0.0725592
M	0.000213885	0.0742108
M	0.00021315	0.0741257
M	0.000212415	0.0740404
M	0.000212415	0.0740404
M	0.000212415	0.0740404
M	0.00021168	0.0739549
M	0.00021021	0.0737833
M	0.00020874	0.073611
M	0.00020874	0.073611
M	0.00022491	0.0754646
M	0.00022344	0.0752999
M	0.000222705	0.0752172
M	0.000222705	0.0752172
M	0.000222705	0.0752172
M	0.000221235	0.0750513
M	0.000219765	0.0748847
M	0.00021756	0.0746335
M	0.000216825	0.0745493
M	0.00023373	0.0764385
M	0.00023373	0.0764385
M	0.000231525	0.0761973
M	0.000231525	0.0761973
M	0.00023079	0.0761166
M	0.000228585	0.0758734
M	0.000243285	0.0774662
M	0.000241815	0.0773099
M	0.000241815	0.0773099
M	0.000237405	0.076837
M	0.00023667	0.0767576
M	0.00023667	0.0767576
M	0.00023667	0.0767576
M	0.000235935	0.0766781
M	0.0002352	0.0765984
M	0.00025284	0.0784674
M	0.000252105	0.0783913
M	0.000252105	0.0783913
M	0.00025137	0.078315
M	0.00025137	0.078315
M	0.0002499	0.0781621
M	0.00024843	0.0780085
M	0.00024696	0.0778543
M	0.00024402	0.0775441
M	0.000262395	0.0794436
M	0.000262395	0.0794436
M	0.000262395	0.0794436
M	0.00025872	0.079071
M	0.00025725	0.078921
M	0.00025578	0.0787703
M	0.000255045	0.0786948
M	0.000253575	0.0785433
M	0.00027195	0.0803965
M	0.000271215	0.080324
M	0.000269745	0.0801786
M	0.00026901	0.0801057
M	0.00026754	0.0799595
M	0.00026607	0.0798128
M	0.00028224	0.0813979
M	0.00028224	0.0813979
M	0.00028077	0.0812564
M	0.0002793	0.0811143
M	0.000275625	0.080757
M	0.000275625	0.080757
M	0.000275625	0.080757
M	0.00029253	0.0823754
M	0.000291795	0.0823063
M	0.00029106	0.0822371
M	0.00029106	0.0822371
M	0.000287385	0.0818896
M	0.00028665	0.0818197
M	0.000284445	0.0816094
M	0.000296205	0.0827189
M	0.00029547	0.0826504
M	0.000315315	0.0844608
M	0.00031458	0.0843952
M	0.000313845	0.0843294
M	0.000313845	0.0843294
M	0.00031311	0.0842635
M	0.00031017	0.0839989
M	0.0003087	0.083866
M	0.00030723	0.0837327
M	0.000306495	0.0836659
M	0.000325605	0.0853698
M	0.000322665	0.0851121
M	0.00032193	0.0850474
M	0.000319725	0.0848528
M	0.00031752	0.0846573
M	0.000316785	0.0845919
M	0.00033663	0.0863227
M	0.00033369	0.0860706
M	0.000330015	0.0857535
M	0.00032928	0.0856898
M	0.00032781	0.0855621
M	0.00034986	0.087439
M	0.00034839	0.0873164
M	0.000347655	0.0872549
M	0.00034692	0.0871934
M	0.00034692	0.0871934
M	0.00034398	0.0869464
M	0.000343245	0.0868844
M	0.00036162	0.088408
M	0.000357945	0.0881075
M	0.000356475	0.0879867
M	0.00035574	0.0879262
M	0.000353535	0.0877441
M	0.000352065	0.0876223
M	0.00035133	0.0875613
M	0.000371175	0.0891799
M	0.00036456	0.0886469
M	0.000363825	0.0885873
M	0.000387345	0.0904565
M	0.000387345	0.0904565
M	0.00038367	0.0901695
M	0.000377055	0.0896483
M	0.00039249	0.0908553
M	0.00038955	0.0906278
M	0.000409395	0.0921414
M	0.000407925	0.092031
M	0.00040719	0.0919757
M	0.00043659	0.094138
M	0.000429975	0.0936602
M	0.00044835	0.0949758
M	0.00044541	0.0947677
M	0.00044247	0.0945588
M	0.00046893	0.0964073
M	0.00046011	0.095799
M	0.00047775	0.097008
M	0.00047775	0.097008
M	0.000471135	0.0965582
M	0.0004704	0.0965079
M	0.000496125	0.0982361
M	0.00049539	0.0981875
M	0.000485835	0.0975521
M	0.000510825	0.0991969
M	0.000502005	0.0986226
M	0.000500535	0.0985263
M	0.000546105	0.10143
M	0.000543165	0.101248
M	0.00054096	0.10111
M	0.00053949	0.101019
M	0.00053949	0.101019
M	0.00053508	0.100743
M	0.000559335	0.102242
M	0.0005586	0.102198
M	0.000554925	0.101973
M	0.00055272	0.101838
M	0.000575505	0.103218
M	0.000574035	0.10313
M	0.0005733	0.103086
M	0.00056889	0.102821
M	0.00056595	0.102644
M	0.00056595	0.102644
M	0.000596085	0.104434
M	0.00061005	0.105244
M	0.000604905	0.104947
M	0.0006321	0.106497
M	0.000624015	0.106041
M	0.000622545	0.105957
M	0.000646065	0.107275
M	0.000657825	0.107922
M	0.000651945	0.1076
M	0.00065121	0.107559
M	0.00067473	0.108839
M	0.00067326	0.10876
M	0.000669585	0.108561
M	0.000700455	0.110205
M	0.00069237	0.109779
M	0.00069237	0.109779
M	0.000707805	0.110589
M	0.000741615	0.112322
M	0.000728385	0.111651
M	0.000760725	0.113279
M	0.000760725	0.113279
M	0.0007791	0.114184
M	0.00077028	0.113751
M	0.00078792	0.114613
M	0.000819525	0.116126
M	0.000815115	0.115917
M	0.000848925	0.117498
M	0.00084231	0.117192
M	0.00082761	0.116506
M	0.00085701	0.11787
M	0.00085554	0.117802
M	0.000882	0.119005
M	0.000870975	0.118507
M	0.00090258	0.119923
M	0.00093786	0.121466
M	0.00092904	0.121084
M	0.00092169	0.120763
M	0.00092169	0.120763
M	0.00098049	0.123279
M	0.00097167	0.122908
M	0.00100695	0.124378
M	0.00100695	0.124378
M	0.00099813	0.124014
M	0.00099666	0.123953
M	0.00098637	0.123525
M	0.00103268	0.125428
M	0.00103047	0.125339
M	0.00103709	0.125606
M	0.00103709	0.125606
M	0.00103561	0.125547
M	0.00109147	0.127765
M	0.00113263	0.129351
M	0.00115836	0.130323
M	0.00114587	0.129853
M	0.00117453	0.130927
M	0.00121642	0.132465
M	0.00119437	0.13166
M	0.00119144	0.131552
M	0.00123701	0.133208
M	0.00126494	0.134203
M	0.00125906	0.133995
M	0.00125906	0.133995
M	0.00125464	0.133838
M	0.00124583	0.133524
M	0.00129728	0.135337
M	0.00127523	0.134566
M	0.00131933	0.1361
M	0.00134578	0.137004
M	0.00133402	0.136604
M	0.00140752	0.139068
M	0.00140164	0.138874
M	0.00143545	0.139981
M	0.00143178	0.139862
M	0.00142516	0.139646
M	0.00147882	0.141377
M	0.00146559	0.140954
M	0.00145309	0.140552
M	0.0015119	0.142423
M	0.00148617	0.141611
M	0.00154571	0.143477
M	0.00155747	0.14384
M	0.00155526	0.143772
M	0.00160009	0.145141
M	0.00158099	0.144561
M	0.00162802	0.14598
M	0.0016589	0.146897
M	0.00165154	0.14668
M	0.00170888	0.148358
M	0.00172652	0.148867
M	0.00177209	0.150165
M	0.00180002	0.15095
M	0.00185293	0.152415
M	0.00184338	0.152152
M	0.00199773	0.156286
M	0.00197421	0.15567
M	0.00210504	0.159035
M	0.00228438	0.163429
M	0.00227924	0.163307
M	0.0023226	0.164336
M	0.00274229	0.173691
M	0.00279741	0.174847
M	0.0028959	0.176876
M	0.00300688	0.179107
M	0.00298336	0.178639
M	0.00309288	0.180799
M	0.00314948	0.181895
M	0.00338762	0.186368
M	0.00354049	0.189131
M	0.00356254	0.189522
M	0.00405279	0.197845
M	0.00423286	0.200733
M	0.00433797	0.202381
M	0.00431886	0.202083
M	0.00460404	0.206437
M	0.00463564	0.206908
M	0.00480764	0.209436
M	0.00480543	0.209404
M	0.00488995	0.210624
M	0.00507371	0.21323
M	0.00510017	0.2136
M	0.00519572	0.214926
M	0.00524275	0.215573
M	0.0055544	0.219762
M	0.00561466	0.220554
M	0.0061468	0.227313
M	0.0062203	0.228215
M	0.00632247	0.229458
M	0.00655546	0.232243
M	0.00657898	0.23252
M	0.00690753	0.236328
M	0.00699132	0.23728
M	0.00692296	0.236504
M	0.00717948	0.239389
M	0.0071295	0.238833
M	0.0073184	0.240923
M	0.00755433	0.243485
M	0.00754331	0.243367
M	0.00761533	0.244139
M	0.00782481	0.246357
M	0.00775351	0.245607
M	0.00788434	0.24698
M	0.00826802	0.250923
M	0.00872078	0.255422
M	0.00871343	0.255351
M	0.00874503	0.255659
M	0.00888248	0.256991
M	0.0090383	0.258485
M	0.0090824	0.258905
M	0.00935875	0.261505
M	0.00956529	0.263415
M	0.00970788	0.264717
M	0.00969539	0.264603
M	0.0098659	0.266146
M	0.0100688	0.267958
M	0.010021	0.267533
M	0.0104083	0.270937
M	0.0103775	0.270668
M	0.01062	0.272761
M	0.0109346	0.275428
M	0.0109258	0.275354
M	0.0110221	0.27616
M	0.0113161	0.278594
M	0.0115086	0.280166
M	0.0114917	0.280029
M	0.0116336	0.281176
M	0.0116277	0.281129
M	0.0115696	0.28066
M	0.0117887	0.28242
M	0.0117519	0.282126
M	0.0116762	0.281519
M	0.0120106	0.284182
M	0.012004	0.284129
M	0.0120687	0.284639
M	0.0120621	0.284587
M	0.0122201	0.285824
M	0.0123634	0.286937
M	0.0123598	0.286909
M	0.0129698	0.291554
M	0.0137225	0.297088
M	0.0136806	0.296785
M	0.0139187	0.298497
M	0.0138099	0.297717
M	0.0139812	0.298943
M	0.0141443	0.300101
M	0.0140885	0.299706
M	0.0142641	0.300946
M	0.0145721	0.303097
M	0.0150094	0.306099
M	0.0151711	0.307194
M	0.0150866	0.306623
M	0.0157952	0.31135
M	0.0158988	0.312029
M	0.0160326	0.312902
M	0.01627	0.314439
M	0.0162259	0.314154
M	0.0162994	0.314628
M	0.0165765	0.316401
M	0.0165566	0.316275
M	0.0166294	0.316737
M	0.016855	0.318163
M	0.0170461	0.319361
M	0.0171395	0.319943
M	0.0172343	0.320532
M	0.0175165	0.322272
M	0.0174908	0.322115
M	0.0176077	0.32283
M	0.0179428	0.324866
M	0.0184162	0.327698
M	0.0183882	0.327532
M	0.0188542	0.330276
M	0.0191967	0.332264
M	0.0194378	0.333649
M	0.0197597	0.335481
M	0.0196973	0.335127
M	0.0202647	0.338314
M	0.0205043	0.339643
M	0.0207145	0.340799
M	0.0206697	0.340553
M	0.0210004	0.34236
M	0.0211849	0.34336
M	0.0210453	0.342604
M	0.0212996	0.343978
M	0.0212709	0.343824
M	0.0220184	0.347805
M	0.0222573	0.349058
M	0.0224631	0.350131
M	0.0226248	0.350969
M	0.022613	0.350908
M	0.0227541	0.351636
M	0.023667	0.356277
M	0.0238559	0.357223
M	0.0237942	0.356914
M	0.0246196	0.360995
M	0.0248452	0.362094
M	0.0251502	0.36357
M	0.0256905	0.366155
M	0.0261991	0.368555
M	0.0267378	0.371064
M	0.027234	0.373345
M	0.0272156	0.373261
M	0.027381	0.374016
M	0.0272869	0.373587
M	0.0272707	0.373513
M	0.0278969	0.376351
M	0.0279447	0.376565
M	0.0282056	0.377734
M	0.0292824	0.382481
M	0.0291332	0.38183
M	0.0293846	0.382925
M	0.0303599	0.387116
M	0.0306745	0.388448
M	0.0306091	0.388172
M	0.0309126	0.389451
M	0.0308582	0.389222
M	0.031508	0.391935
M	0.0314845	0.391837
M	0.032024	0.394063
M	0.0322746	0.395088
M	0.0322158	0.394848
M	0.0328185	0.397295
M	0.0328626	0.397473
M	0.0332558	0.399052
M	0.0334851	0.399967
M	0.0339136	0.401666
M	0.0338916	0.401579
M	0.0353094	0.407103
M	0.0352749	0.40697
M	0.0360606	0.409969
M	0.0363061	0.410898
M	0.0367978	0.412744
M	0.0375864	0.415672
M	0.0375409	0.415504
M	0.0381612	0.41778
M	0.0385081	0.419042
M	0.0384537	0.418845
M	0.0387632	0.419965
M	0.0390366	0.420951
M	0.0393218	0.421973
M	0.0396915	0.423292
M	0.0403221	0.425522
M	0.0406999	0.426846
M	0.0422493	0.432196
M	0.0428145	0.434114
M	0.0430938	0.435056
M	0.0435627	0.436629
M	0.0447314	0.440499
M	0.0445006	0.43974
M	0.0449695	0.441279
M	0.0451878	0.441992
M	0.045168	0.441927
M	0.0466872	0.446827
M	0.0473296	0.448867
M	0.0472164	0.448509
M	0.0480425	0.45111
M	0.0486151	0.452895
M	0.0490657	0.45429
M	0.0500682	0.457363
M	0.0500601	0.457339
M	0.0499315	0.456947
M	0.0510796	0.460422
M	0.0508569	0.459752
M	0.0513824	0.46133
M	0.051317	0.461134
M	0.0518984	0.462869
M	0.0518785	0.46281
M	0.0524246	0.464429
M	0.0536976	0.468158
M	0.0539872	0.468998
M	0.0547384	0.471163
M	0.0546884	0.47102
M	0.0551831	0.472435
M	0.0548611	0.471515
M	0.0554874	0.473302
M	0.0553742	0.47298
M	0.0557086	0.47393
M	0.0560121	0.47479
M	0.0560989	0.475035
M	0.0566972	0.476717
M	0.0572286	0.478202
M	0.0593255	0.483973
M	0.0597121	0.485022
M	0.0605434	0.487262
M	0.0603457	0.486731
M	0.0608499	0.488083
M	0.0612608	0.489179
M	0.0611292	0.488829
M	0.061718	0.490393
M	0.0622398	0.491771
M	0.0631291	0.494103
M	0.0642993	0.497137
M	0.0654944	0.500198
M	0.0667689	0.503422
M	0.0689092	0.508744
M	0.0697015	0.510687
M	0.0710885	0.514052
M	0.0736521	0.520158
M	0.0767553	0.527363
M	0.0766928	0.52722
M	0.0771787	0.528331
M	0.0776366	0.529374
M	0.0807493	0.536356
M	0.0865029	0.548804
M	0.0903918	0.556908
M	0.0923189	0.560838
M	0.0928239	0.561859
M	0.0935883	0.563397
M	0.0942704	0.564762
M	0.0948525	0.565922
M	0.096249	0.568686
M	0.0967142	0.569601
M	0.097339	0.570825
M	0.0994815	0.574983
M	0.101641	0.579113
M	0.101403	0.578661
M	0.102289	0.580342
M	0.102774	0.581258
M	0.104072	0.583693
M	0.109788	0.59419
M	0.110248	0.595019
M	0.110903	0.596194
M	0.114793	0.603086
M	0.116547	0.606143
M	0.119715	0.611585
M	0.123172	0.617416
M	0.124096	0.618956
M	0.125966	0.622049
M	0.125848	0.621856
M	0.127612	0.624748
M	0.131439	0.63093
M	0.13762	0.64067
M	0.139138	0.643018
M	0.144185	0.6507
M	0.147744	0.65601
M	0.147599	0.655795
M	0.14909	0.657996
M	0.15226	0.662628
M	0.153676	0.664675
M	0.157246	0.669782
M	0.162402	0.677024
M	0.164376	0.679757
M	0.17393	0.692679
M	0.180612	0.701438
M	0.181557	0.70266
M	0.182407	0.703754
M	0.188296	0.711248
M	0.192627	0.716659
M	0.19803	0.723299
M	0.20259	0.728808
M	0.205346	0.732098
M	0.208071	0.735322
M	0.21543	0.743891
M	0.220391	0.749558
M	0.221364	0.75066
M	0.226731	0.756677
M	0.228339	0.758462
M	0.23554	0.766353
M	0.242092	0.773394
M	0.251591	0.78338
M	0.251053	0.782821
M	0.250774	0.782531
M	0.265245	0.797302
M	0.269428	0.801472
M	0.284003	0.81567
M	0.289772	0.821156
M	0.323557	0.851905
M	0.332917	0.860041
M	0.337352	0.863843
M	0.338529	0.864846
M	0.343467	0.869032
M	0.385452	0.903089
M	0.40789	0.920283
M	0.413537	0.924511
M	0.438256	0.942576
M	0.444111	0.946755
M	0.453561	0.953423
M	0.459413	0.957506
M	0.469084	0.964179
M	0.532871	1.00604
M	0.558504	1.02192
M	0.567214	1.0272
M	0.57996	1.03484
M	0.608676	1.05165
M	0.683051	1.09284
M	0.699397	1.10149
M	0.701492	1.10259
M	0.718209	1.11128
M	0.792741	1.14846
M	1.00332	1.24228
M	1.09243	1.27802
M	1.36265	1.37574
M	1.52352	1.42788
