# Supplementary material for: Three-dimensional correlative microscopy of the Drosophila female reproductive tract reveals modes of communication in seminal receptacle sperm storage
Source: Commun Biol. 2024 Feb 6;7:155. doi: 10.1038/s42003-024-05829-y (PMC10847118; doi:10.1038/s42003-024-05829-y)
Supplement: Supplementary file 4 — Supplementary Data 2 [file 42003_2024_5829_MOESM4_ESM.xlsx]

## Sheet: Sheet1
NUM	TRT	SPACE	FIBER
31	Virgin	222	119
32	Virgin	240	87
33	Virgin	222	87
34	Virgin	188	85
35	Virgin	188	87
36	Virgin	138	68
37	Virgin	190	121
38	Virgin	223	102
39	Virgin	124	102
40	Virgin	121	102
41	Virgin	119	102
42	Virgin	225	104
43	Virgin	274	174
44	Virgin	172	104
45	Virgin	154	104
46	Virgin	171	119
47	Virgin	188	70
48	Virgin	189	87
49	Virgin	155	119
50	Virgin	242	87
51	Virgin	291	121
52	Virgin	239	102
53	Virgin	240	87
54	Virgin	138	102
1	Mated	117	72
2	Mated	102	60
3	Mated	101	60
4	Mated	87	72
5	Mated	130	88
6	Mated	72	87
7	Mated	74	72
8	Mated	74	100
9	Mated	87	60
10	Mated	117	60
11	Mated	101	88
12	Mated	100	88
13	Mated	117	88
14	Mated	117	101
15	Mated	116	74
16	Mated	101	60
17	Mated	102	60
18	Mated	119	87
19	Mated	74	72
20	Mated	116	87
21	Mated	72	60
22	Mated	102	72
23	Mated	116	101
24	Mated	117	72
25	Mated	160	74
26	Mated	116	74
27	Mated	160	72
28	Mated	146	87
29	Mated	101	87
30	Mated	101	88
100	Virgin		35
101	Virgin		35
102	Virgin		46
103	Virgin		41
104	Virgin		40
105	Virgin		41
106	Virgin		37
107	Virgin		50
108	Virgin		33
109	Virgin		41
110	Virgin		41
111	Virgin		40
112	Virgin		46
113	Virgin		40
114	Virgin		33
115	Virgin		40
116	Virgin		33
117	Virgin		35
118	Virgin		32
119	Virgin		38
120	Virgin		46
200	Mated		49
201	Mated		45
202	Mated		40
203	Mated		46
204	Mated		46
205	Mated		40
206	Mated		52
207	Mated		51
208	Mated		52
209	Mated		50
